# Supplementary material for: Carbon and Nitrogen Speciation in N-poor C-O-H-N Fluids at 6.3 GPa and 1100–1400 °C
Source: Sci Rep. 2017 Apr 6;7:706. doi: 10.1038/s41598-017-00679-7 (PMC5428864; doi:10.1038/s41598-017-00679-7)
Supplement: Supplementary file 2 — Related Manuscript File [file 41598_2017_679_MOESM2_ESM.xls]

## Sheet: 1761_2_3
Formula	Name	CAS#	MW			Area, %
				Retention time (min)	Area
N2	Nitrogen	7727-37-9	28	1.73	10898413	0.012
CH4	Methane	74-82-8	16	1.78	9023105993	10.043
CO2	Carbon dioxide	124-38-9	44	2.31	20868534	0.023
C2H6	Ethane	74-84-0	30	2.36	66354157091	73.853
COS	Carbonyl sulfide	463-58-1	60	3.72	60352	0
H2O	Water	7732-18-5	18	4.45	9450977968	10.519
C3H8	Propane	74-98-6	44	4.2	4642248761	5.167
C4H10	Isobutane	75-28-5	58	5.45	104380496	0.116
C4H10	Butane	106-97-8	58	6.13	188659467	0.21
CH2O2	Formic acid	64-18-6	46	7.18	519736	0.001
C5H12	Butane, 2-methyl-	78-78-4	72	7.93	3217694	0.004
C5H12	Pentane	109-66-0	72	8.26	9103630	0.01
C6H12	3-Метил-1-пентен	760-20-3	84	11.29	386096	0
C6H14	н-Гексан	110-54-3	86	11.6	457297	0.001
C6H6	Benzene	71-43-2	78	12.5	306075	0
C7H16	н-Гептан	142-82-5	100	15.4	454381	0.001
C7H8	Toluene	108-88-3	92	16.79	110386	0
C4H8O2	н-Бутановая кислота	107-92-6	88	19.16	291085	0
C8H18	н-Октан	111-65-9	114	19.3	1793085	0.002
C9H20	н-Нонан	111-84-2	128	23	1866237	0.002
C5H10O2	н-Пентановая кислота	109-52-4	102	23.19	234928	0
C9H14O	Furan, 2-pentyl-	3777-69-3	138	25.45	1168680	0.001
C6H12O2	н-Гексановая кислота	142-62-1	116	26.36	459368	0.001
C10H22	н-Декан	124-18-5	142	26.39	949340	0.001
C8H18O	3-Heptanol, 4-methyl-	14979-39-6	130	27.38	724738	0.001
C7H14O2	н-Гептановая кислота	111-14-8	130	29.31	353037	0
C11H24	н-Ундекан	1120-21-4	156	29.56	1316835	0.001
C8H16O2	Octanoic acid	124-07-2	144	32.21	2144430	0.002
C12H26	н-Додекан	112-40-3	170	32.51	2083037	0.002
C13H28	н-Тридекан	629-50-5	184	35.77	483634	0.001
C9H18O2	Nonanoic acid	112-05-0	158	39.31	451508	0.001
C9H9NO	1H-Indole, 7-methoxy-	3189-22-8	147	44.23	1641914	0.002
C12H14O4	Diethyl Phthalate	84-66-2	222	51.71	5330715	0.006
C16H34	Pentadecane, 7-methyl-	6165-40-8	226	52.99	495744	0.001
C16H34	н-Гексадекан	544-76-3	226	56.65	2245653	0.002
C17H36	Hexadecane, 4-methyl-	25117-26-4	240	66.67	3066044	0.003
C17H36		629-78-7	240	72.79	2218337	0.002
C19H40	Octadecane, 3-methyl-	6561-44-0	268	115.04	3852276	0.004
C18H26O4	Dipentyl phthalate	131-18-0	306	123.93	2927101	0.003

## Sheet: 1769_2_2
Formula	Name	CAS#	MW			Area, %
				Retention time (min)	Area
N2	Nitrogen	7727-37-9	28	2.06	7110117	0.454
CH4	Methane	74-82-8	16	2.2	551420864	35.182
CO2	Carbon dioxide	124-38-9	44	2.28	14135795	0.902
C2H6	Ethane	74-84-0	30	2.82	482727758	30.799
H2O	Water	7732-18-5	18	4.62	257646510	16.438
C3H8	n-Propane	74-98-6	44	4.41	212940646	13.586
CH4O	Methyl Alcohol	67-56-1	32	5.81	1307795	0.083
C4H10	Propane, 2-methyl- (=Isobutane)	75-28-5	58	5.84	1534260	0.098
C4H10	n-Butane	106-97-8	58	6.22	2999303	0.191
C2H6O	Ethanol	64-17-5	46	7.83	324494	0.021
C5H12	Butane, 2-methyl-	78-78-4	72	7.92	386215	0.025
C5H12	Pentane	109-66-0	72	8.51	296050	0.019
C8H18	Octane	111-65-9	114	19.31	475296	0.03
C9H20	Nonane	111-84-2	128	22.97	674571	0.043
C9H14O	Furan, 2-pentyl-	3777-69-3	138	25.38	101231	0.006
C16H34	Hexadecane	544-76-3	226	55.83	2570545	0.164
C17H36	Heptadecane	629-78-7	240	71.25	14926687	0.952
C14H18O4	1,2-Benzenedicarboxylic acid, dipropyl ester	131-16-8	250	77.1	1739420	0.111
C18H38	Octadecane	593-45-3	254	96.15	3716759	0.237
C16H22O4	1,2-Benzenedicarboxylic acid, bis(2-methylpropyl) ester (=Diisobutyl phthalate)	84-69-5	278	108.7	3025934	0.193
C19H40	Nonadecane	629-92-5	268	120.47	5066033	0.323
C18H26O4	1,2-Benzenedicarboxylic acid, dipentyl ester (=Diamyl phthalate)	131-18-0	306	121.61	2228199	0.142

## Sheet: 1315_3_5
Formula	Name	CAS#	MW			Area, %
				Retention time (min)	Area
N2	Nitrogen	7727-37-9	28	1.87	3935754801	0.547
CH4	Methane	74-82-8	16	1.93	21090436511	2.932
CO2	Carbon dioxide	124-38-9	44	2.16	577805618	0.08
C2H6	Ethane	74-84-0	30	2.66	5337005711	0.742
COS	Carbonyl sulfide	463-58-1	60	3.59	500985	0
H2O	Water	7732-18-5	18	4.4	670197382427	93.17
O2S	Sulfur dioxide	7446-09-05	64	6.3	346565	0
C3H8	Propane	74-98-6	44	4.12	2610010655	0.363
C2H4O	Acetaldehyde	75-07-0	44	5.68	24197515	0.003
C4H10	Butane	106-97-8	58	6	7353424884	1.022
C2H6O	Ethanol	64-17-5	46	6.73	3812849	0.001
C2H3N	ACETONITRILE	75-05-8	41	7.22	4585473	0.001
C5H12	Butane, 2-methyl-	78-78-4	72	7.96	70885347	0.01
CS2	Carbon disulfide	75-15-0	76	7.8	157098	0
C5H12	Pentane	109-66-0	72	8.34	638753824	0.089
C6H14	Pentane, 2-methyl-	107-83-5	86	10.92	542111	0
C6H14	Pentane, 3-methyl-	96-14-0	86	11.18	474754	0
C2H4O2	Acetic acid	64-19-7	60	11.68	28409465	0.004
C6H14	Hexane	110-54-3	86	11.56	1554774	0
C6H6	Benzene	71-43-2	78	12.36	602070	0
C5H8O2	Methyl methacrylate	80-62-6	100	14.38	97251	0
	(Esters)
C7H16	Heptane	142-82-5	100	15.42	129354	0
C4H8O2	Butanoic acid	107-92-6	88	19.02	2522269	0
C8H18	Octane	111-65-9	114	19.35	145382	0
C5H10O2	Pentanoic acid	109-52-4	102	22.77	1194317	0
C6H6O	Phenol	108-95-2	94	24.88	5251435	0.001
C6H12O2	Hexanoic acid	142-62-1	116	26.33	3506868	0
C7H14O2	Heptanoic acid	111-14-8	130	29.56	9460003	0.001
C7H5NS	Benzothiazole	95-16-9	135	32.5	69228669	0.01
C11H21N	Undecanenitrile	2244-07-07	167	40.94	1002664587	0.139
C13H24O6	Butanedioic acid, 2-(1-methoxy-1-methylethoxy)-3-methyl-, diethyl ester, [S-(R*,S*)]-	88481-58-7	276	49.37	824023131	0.115
	(=Diethyl 2-(1-methoxy-1-methylethoxy)-3-methylsuccinate)
C17H36	Hexadecane	544-76-3	226	58.42	281019889	0.039
C16H22O4	Dibutyl phthalate	84-74-2	278	60.58	5151113083	0.716
C13H24O2	2-Tridecenoic acid, (E)-	32466-55-0	212	68.59	16139048	0.002
C14H20O3	Butanoic acid, 3-(1-methyl-3-phenylpropoxy)	112463-41-9	236	82.97	60382871	0.008
C20H42	Hexadecane, 5-butyl-	6912-07-08	282	120.74	24327260	0.003

## Sheet: 1751_2_2
Formula	Name	CAS#	MW			Area, %
				Retention time (min)	Area
N2	Nitrogen	7727-37-9	28	1.76	46645697	0.016
CH4	Methane	74-82-8	16	1.82	110218845093	37.226
CO2	Carbon dioxide	124-38-9	44	2.3	11649867	0.004
C2H6	Ethane	74-84-0	30	2.41	53921163039	18.211
H2O	Water	7732-18-5	18	4.02	120224198920	40.605
COS	Carbonyl sulfide	463-58-1	60	3.62	88261	0
C3H8	Propane	74-98-6	44	4.12	7974227239	2.693
C4H10	Propane, 2-methyl- (=Isobutane)	75-28-5	58	5.64	515819507	0.174
C4H10	Butane	106-97-8	58	6.06	2570000871	0.868
CH2O2	Formic acid	64-18-6	46	6.97	367675	0
C3H6O	Propanal	123-38-6	58	7.95	150699609	0.051
C3H6O	2-Propanone	67-64-1	58	8.1	38771088	0.013
C5H12	Pentane	109-66-0	72	8.38	144609927	0.049
C4H8O	2-Butanone	78-93-3	72	10.92	1206665	0
C4H8O	Butanal	123-72-8	72	11.2	497473	0
C6H14	Hexane	110-54-3	86	11.61	285107	0
C2H4O2	Acetic acid	64-19-7	60	12.48	745491	0
C4H8O2	n-Butyric acid	107-92-6	88	19.34	556256	0
C9H14O	2-Пентилфуран	3777-69-3	138	23.94	277032	0
C6H12O2	n-Hexanoic acid	142-62-1	116	26.29	551618	0
C10H16O	Hexyl 2-Furan	3777-70-6	152	27.16	473926	0
C7H14O2	Heptanoic acid	111-14-8	130	29.31	294804	0
C11H18O	2 Geptilfuran	3777-71-7	166	30.48	430784	0
C8H16O2	Octanoic acid	124-07-2	144	32.26	2131612	0.001
C12H20O	2-Октилфуран	4179-38-8	180	34.89	184439	0
C13H22O	2-Нонилфуран	x	194	37.81	128401	0
C12H14O4	Diethyl phthalate	84-66-2	222	53.33	5887473	0.002
C16H34	Hexadecane	544-76-3	226	57.14	169349486	0.057
C17H36	Hexadecane, 7-methyl-	26730-20-1	240	66.62	822961	0
C17H36	Hexadecane, 3-methyl-	6418-43	240	69.35	471191	0
C17H36	Heptadecane	629-78-7	240	73.68	71501708	0.024
C18H38	Octadecane	593-45-3	254	95.18	8210002	0.003
C18H26O4	Dipentyl phthalate	131-18-0	306	125.37	2029358	0.001

## Sheet: 1751_2_3
Formula	Name	CAS#	MW			Area, %
				Retention time (min)	Area
N2	Nitrogen	7727-37-9	28	1.83	25916346	0.02
CH4	Methane	74-82-8	16	1.92	63321773837	49.649
CO2	Carbon dioxide	124-38-9	44	2.46	156662	0
C2H6	Ethane	74-84-0	30	2.55	39635449894	31.077
COS	Carbonyl sulfide	463-58-1	60	3.68	26269	0
H2O	Water	7732-18-5	18	4.55	12168050920	9.541
C3H8	Propane	74-98-6	44	4.21	10313185275	8.086
C4H10	Isobutane	75-28-5	58	5.72	469801405	0.368
C4H10	Butane	106-97-8	58	6.11	1446769638	1.134
C5H12	Butane, 2-methyl-	78-78-4	72	8.03	60824049	0.048
C5H12	Pentane	109-66-0	72	8.42	39118460	0.031
C13H16O4	Phthalic acid, ethyl isoporpyl ester	NIST#: 314996	236	61.13	58611763	0.046

## Sheet: 1746_2_3
Formula	Name	CAS#	MW			Area, %
				Retention time (min)	Area
N2	Nitrogen	7727-37-9	28	1.91	22630037	0.095
CH4	Methane	74-82-8	16	2	6201822824	25.998
CO2	Carbon dioxide	124-38-9	44	2.19	202192049	0.848
C2H6	Ethane	74-84-0	30	2.5	8973600489	37.617
H2O	Water	7732-18-5	18	4.49	2665320807	11.173
C3H8	Propane	74-98-6	44	4.29	5247336282	21.997
C4H10	Propane, 2-methyl- (=Isobutane)	75-28-5	58	5.79	67468317	0.283
C4H10	Butane	106-97-8	58	6.13	423750733	1.776

## Sheet: 1746_2_2
Formula	Name	CAS#	MW			Area, %
				Retention time (min)	Area
N2	Nitrogen	7727-37-9	28	1.76	175390079	0.094
CH4	Methane	74-82-8	16	1.86	42570323537	22.746
CO2	Carbon dioxide	124-38-9	44	2.28	112951891	0.06
C2H6	Ethane	74-84-0	30	2.56	52725728850	28.172
H2O	Water	7732-18-5	18	3.5	72649045892	38.818
COS	Carbonyl sulfide	463-58-1	60	3.63	1163154	0.001
C3H8	Propane	74-98-6	44	4.12	9260266001	4.948
C4H10	Propane, 2-methyl- (=Isobutane)	75-28-5	58	5.68	121690806	0.065
C4H10	Butane	106-97-8	58	6.04	3338849513	1.784
C3H6O	Propanal	123-38-6	58	7.95	12775601	0.007
C3H6O	2-Propanone	67-64-1	58	8.04	8456363	0.005
C5H12	Pentane	109-66-0	72	8.36	181194056	0.097
C4H8O	2-Butanone	78-93-3	72	10.89	1784790	0.001
C4H8O	Butanal	123-72-8	72	11.11	1420893	0.001
C6H14	Hexane	110-54-3	86	11.55	4391831	0.002
C6H6	Benzene	71-43-2	78	12.36	2626270	0.001
C5H10O	Pentanal	110-62-3	86	15.39	749134	0
C5H4O2	Furfural	98-01-1	96	18.97	94782	0
C8H18	Octane	111-65-9	114	19.36	1610644	0.001
C9H14O	Furan, 2-pentyl-	3777-69-3	138	25.41	577914	0
C8H16O	2-Octanone	111-13-7	128	26.53	1077515	0.001
C9H18O	Nonanal	124-19-6	142	29.74	363352	0
C10H20O	Decanal	112-31-2	156	32.8	727323	0
C11H22O	2-Undecanone	112-12-9	170	35.27	33861660	0.018
C8H14O4	2,4-Dimethylhexanedioic acid	40933-45-7	174	39.1	552808789	0.295
C14H30	Tetradecane	629-59-4	198	40.15	4430723	0.002
C15H32	Pentadecane	629-62-9	212	46.96	163338528	0.087
C16H22O4	Dibutyl phthalate	84-74-2	278	49.38	4282968182	2.288
C16H34	Hexadecane	544-76-3	226	57.72	2168643	0.001
C18H38	Pentadecane, 2,6,10-trimethyl-	3892-00-0	254	59.6	14070197	0.008
C17H36	Hexadecane, 7-methyl-	26730-20-1	240	62.02	9574848	0.005
C17H36	Hexadecane, 3-methyl-	6418-43	240	67.94	6742120	0.004
C16H26	Benzene, decyl-	104-72-3	218	72.57	823378380	0.44
C17H36	Heptadecane	629-78-7	240	72.76	56877472	0.03
C18H38	Heptadecane, 7-methyl-	20959-33-5	254	83.18	4525737	0.002
C18H38	Heptadecane, 3-methyl-	6418-44-6	254	90.23	3633353	0.002
C18H38	Octadecane	593-45-3	254	94.07	4832762	0.003
C19H40	Octadecane, 6-methyl-	10544-96-4	268	107.39	13271139	0.007
C19H40	Octadecane, 3-methyl-	6561-44-0	268	119.68	3037468	0.002
C19H40	Nonadecane	629-92-5	268	124.23	2068801	0.001

## Sheet: 1780_2_2
Formula	Name	CAS#	MW			Area, %
				Retention time (min)	Area
N2	Nitrogen	7727-37-9	28	1.81	4375058	0.135
CH4	Methane	74-82-8	16	1.9	869387941	26.915
CO2	Carbon dioxide	124-38-9	44	2.35	37008	0.001
C2H6	Ethane	74-84-0	30	2.79	1180219575	36.537
H2O	Water	7732-18-5	18	4.18	135185458	4.185
C3H8	n-Propane	74-98-6	44	4.22	770915703	23.866
CH4O	Methyl Alcohol	67-56-1	32	5.66	1343519	0.042
C4H10	Propane, 2-methyl- (=Isobutane)	75-28-5	58	5.75	26916620	0.833
C4H10	n-Butane	106-97-8	58	6.14	185348113	5.738
C2H6O	Ethanol	64-17-5	46	7.61	1290412	0.04
C5H12	Butane, 2-methyl-	78-78-4	72	8.03	5381513	0.167
C5H12	Pentane	109-66-0	72	8.44	7464207	0.231
C10H10O4	Dimethyl phthalate	131-11-3	194	46.85	4312655	0.134
C16H34	Pentadecane, 7-methyl-	6165-40-8	226	48.52	8067748	0.25
C16H34	Hexadecane	544-76-3	226	55.12	7764753	0.24
C17H36	Heptadecane	629-78-7	240	70.25	6597716	0.204
C18H38	Heptadecane, 8-methyl-	13287-23-5	254	88.19	14170323	0.439
C18H26O4	1,2-Benzenedicarboxylic acid, dipentyl ester (=Diamyl phthalate)	131-18-0	306	120.14	1385798	0.043

## Sheet: 1780_2_3
Formula	Name	CAS#	MW			Area, %
				Retention time (min)	Area
N2	Nitrogen	7727-37-9	28	1.9	1810270	0.08
CH4	Methane	74-82-8	16	2.1	296302804	13.132
CO2	Carbon dioxide	124-38-9	44	2.32	2586957	0.115
C2H6	Ethane	74-84-0	30	2.73	542857290	24.058
H2O	Water	7732-18-5	18	4.49	1230921471	54.552
C3H8	n-Propane	74-98-6	44	4.37	110429663	4.894
CH4O	Methyl Alcohol	67-56-1	32	5.84	3375889	0.15
C4H10	Propane, 2-methyl- (=Isobutane)	75-28-5	58	5.9	1437807	0.064
C4H10	n-Butane	106-97-8	58	6.24	19179886	0.85
C2H6O	Ethanol	64-17-5	46	7.15	2556435	0.113
C5H12	Pentane	109-66-0	72	8.4	691098	0.031
C9H14O	Furan, 2-pentyl-	3777-69-3	138	25.42	59982	0.003
C11H24	Undecane	1120-21-4	156	29.84	481451	0.021
C7H6O2	Benzoic acid	65-85-0	122	33.32	2384798	0.106
C14H30	Tetradecane	629-59-4	198	39.34	2431791	0.108
C15H32	Tetradecane, 5-methyl-	25117-32-2	212	43.06	3172902	0.141
C15H32	Pentadecane	629-62-9	212	45.5	4907919	0.218
C14H18O4	1,2-Benzenedicarboxylic acid, dipropyl ester	131-16-8	250	63.78	19202638	0.851
C17H36	Heptadecane	629-78-7	240	70.35	1799451	0.08
C18H38	Heptadecane, 7-methyl-	20959-33-5	254	84.1	4598195	0.204
C19H40	Octadecane, 6-methyl-	10544-96-4	268	106.9	5238554	0.232

## Sheet: 1780_2_4
Formula	Name	CAS#	MW			Area, %
				Retention time (min)	Area
N2	Nitrogen	7727-37-9	28	2.03	4024935	0.475
CH4	Methane	74-82-8	16	2.28	44395995	5.238
CO2	Carbon dioxide	124-38-9	44	2.35	27410622	3.234
C2H6	Ethane	74-84-0	30	2.76	35536092	4.193
H2O	Water	7732-18-5	18	4.51	58493252	6.902
C3H8	n-Propane	74-98-6	44	4.41	1939714	0.229
CH4O	Methyl Alcohol	67-56-1	32	5.84	225856	0.027
C4H10	Propane, 2-methyl- (=Isobutane)	75-28-5	58	5.98	109494	0.013
C4H10	n-Butane	106-97-8	58	6.29	150406	0.018
C2H6O	Ethanol	64-17-5	46	7.29	464915	0.055
C5H12	Pentane	109-66-0	72	8.5	487893	0.058
C14H30	Tetradecane	629-59-4	198	39.33	2954068	0.349
C10H10O4	Dimethyl phthalate	131-11-3	194	42.05	365568620	43.134
C15H32	Pentadecane	629-62-9	212	45.51	2138486	0.252
C16H34	Pentadecane, 7-methyl-	6165-40-8	226	49.62	3458696	0.408
C16H34	Pentadecane, 5-methyl-	25117-33-3	226	53.64	4146583	0.489
C12H22O2	2(3H)-Furanone, dihydro-5-octyl- (=γ-Dodecalactone)	2305-05-07	198	64.28	130921094	15.447
C17H36	Heptadecane	629-78-7	240	70.73	4301036	0.507
C18H38	Heptadecane, 8-methyl-	13287-23-5	254	81.93	9543957	1.126
C18H38	Heptadecane, 7-methyl-	20959-33-5	254	86.43	15325618	1.808
C19H40	Octadecane, 6-methyl-	10544-96-4	268	111.22	127703474	15.068
C16H30O2	2(3H)-Furanone, 5-dodecyldihydro- (=γ-Hexadecalactone)	730-46-1	254	123.73	8225123	0.97

[truncated: 11 more sheets: 1016_7_2, 1016_7_4, 1753_2_3, 1898_2_1, 1898_2_3, 888_7_1, 889_7_1, 1720_2_2, 1727_2_2, 1019_7_1, 1019_7_3]
